# Supplementary material for: Generation of Spike-Extracellular Vesicles (S-EVs) as a Tool to Mimic SARS-CoV-2 Interaction with Host Cells
Source: Cells. 2022 Jan 3;11(1):146. doi: 10.3390/cells11010146 (PMC8750506; doi:10.3390/cells11010146)
Supplement: Supplementary file 1 [file cells-11-00146-s001.zip]

Archive with 1 entries (1 files):
- cells-1461934-supplementary.pdf
